# Supplementary material for: Toward a standardized framework for pangenome graph evaluation: assessing crop plant pangenome variation graph construction from multiple assemblies
Source: Gigascience. 2025 Dec 4;14:giaf121. doi: 10.1093/gigascience/giaf121 (PMC12676463; doi:10.1093/gigascience/giaf121)
Supplement: giaf121_Supplemental_Files [file giaf121_supplemental_files.zip]

Archive with 2 entries (2 files):
- Supplementary_data_08082025.docx
- supplementary_tables_08082025.xlsx
