# Supplementary material for: Toward a standardized framework for pangenome graph evaluation: assessing crop plant pangenome variation graph construction from multiple assemblies
Source: Gigascience. 2025 Dec 4;14:giaf121. doi: 10.1093/gigascience/giaf121 (PMC12676463; doi:10.1093/gigascience/giaf121)
Supplement: giaf121_Supplemental_Files [file giaf121_supplemental_files.zip › supplementary_tables_08082025.xlsx]

## Sheet: SuppT1
Supplementary Table 1: Read mapping statistics
a) Reads Simulated from the graph
	Graph	Mapper	Correct (%)	mapQ ≥ 1	Correct (%)
Soybean	MC	Giraffe	0.9968	0.8567	0.9157
		Minimap2	0.9334	0.8205	0.7626
	MG	Giraffe	0.9961	0.9193	0.9512
		Minimap2	0.9698	0.8585	0.9129
Rapeseed	MC	Giraffe	0.9964	0.6947	0.7764
		Minimap2	0.6933	0.6953	0.4914
	MG	Giraffe	0.9937	0.9228	0.9251
		Minimap2	0.9108	0.8362	0.8218
Barley	MC	Giraffe	0.9969	0.87	0.8772
		Minimap2	0.918	0.7847	0.7058
	MG	Giraffe	0.9967	0.9148	0.9423
		Minimap2	0.9738	0.8428	0.8724
b)Real-world reads mapped to the graphs
	Graph	Mapper	Total Perfectly Aligned
Sorghum	MC	Giraffe	63.65%
	MG	Giraffe	58.67%
	Linear	Minimap2	51.37%
Soybean	MC	Giraffe	75.51%
	MG	Giraffe	74.96%
	Linear	Minimap2	68.12%
Rapeseed	MC	Giraffe	17.86%
	MG	Giraffe	15.3%
	Linear	Minimap2	17.49%
Barley	MC	Giraffe	45.02%
	MG	Giraffe	43.84%
	Linear	Minimap2	42.49%
MC: Minigraph-Cactus
MG: Minigraph

## Sheet: SuppT2
Supplementary Table 2: Variants statistics observed in all four crops across three pangenome graph pipelines and two pairwise variant callers.
Sorghum									Rapeseed
	MC	PGGB	MG	SVIM-asm	SyRI					MC	PGGB	MG	SVIM-asm	SyRI
Indels	2333511	2545384	90027	96397	966031				Indels	2348647	2453014	95362	85036	1300530
SNPs	7635190	7538386	0	0	3296562				SNPs	8460138	7575330	0	0	4046064
MNPs	884236	394552	0	0	0				MNPs	1355595	470745	0	0	0
Multiallelic	592628	563876	46094	0	0				Multiallelic	611354	480632	36545	0	0
Others	338338	281958	99199	0	154797				Others	364861	302612	90794	0	1300530
Soybean									Barley
	MC	PGGB	MG	SVIM-asm	SyRI					MC	PGGB	MG	SVIM-asm	SyRI
Indels	4041701	4227712	56906	89138	2946358				Indels	4425958	4507110	165866	308204	1205349
SNPs	6511928	6134891	0	0	4332940				SNPs	52410901	52314895	0	0	10098552
MNPs	430659	248820	0	0	0				MNPs	3746796	1961636	0	0	0
Multiallelic	701540	686057	12271	0	0				Multiallelic	2521981	2464495	49147	0	0
Others	171925	166109	44147	0	97600				Others	475570	512507	152599	0	161807

## Sheet: SuppT3
Supplementary Table 3
a) BUSCO scores of flattened pangenome graphs built with real-world assemblies
	Sorghum (BUSCO 6.0.0)		Minigraph-Cactus	PGGB	Minigraph
	Complete (%)		94.5	98.7	99.4
	Complete with single-copy (%)		78	82.7	96.7
	Complete with duplicated (%)		16.5	16	2.7
b) BUSCO Scores of Flattened Pangenome Graphs built with Simulated assemblies of Sorghum
			Minigraph-Cactus	PGGB	Minigraph
	Sorghum (BUSCO 6.0.0)
	Complete (%)		98.4	98.4	98.4
	Complete with single-copy (%)		96.6	96.6	96.8
	Complete with duplicated (%)		1.8	1.7	1.6

## Sheet: SuppT4
Supplementary Table 4: K-mer mapping statistics for the linear reference and flattened graph FASTAs
Sorghum				Linear reference	Minigraph-Cactus	PGGB	Minigraph
Total k-mers				30992448	30992448	30992448	30992448
Uniquely mapped k-mers				28207188	25446941	25308525	27723719
Multi-mapped (duplicated) k-mers				2772778	3864785	4156834	3248031
Completeness %				99.9	94.5	95.0	99.9
Duplication%				8.9	13.1	14.1	10.4
Soybean
Total k-mers				24316599	24316599	24316599	24316599
Uniquely mapped k-mers				17596580	17087384	17107157	17539167
Multi-mapped (duplicated) k-mers				6697242	7186936	7167958	6754655
Completeness %				99.9	99.8	99.8	99.9
Duplication%				27.5	29.6	29.5	27.8
Rapeseed Subgenome A				Linear reference	Minigraph-Cactus	PGGB	Minigraph
Total k-mers				13682547	13682547	13682547	13682547
Uniquely mapped k-mers				12245311	9597287	10250454	11864578
Multi-mapped (duplicated) k-mers				1437232	3801305	3135055	1817957
Completeness %				99.9	97.9	97.8	99.9
Duplication%				10.5	28.3	23.4	13.2
Rapeseed Subgenome C				Linear reference	Minigraph-Cactus	PGGB	Minigraph
Total k-mers				15731395	15731395	15731395	15731395
Uniquely mapped k-mers				13477838	10968439	11539895	13258401
Multi-mapped (duplicated) k-mers				2253555	4639641	4075675	2472989
Completeness %				99.9	99.2	99.2	99.9
Duplication%				14.3	29.7	26.1	15.7
Barley
Total k-mers				26636069	26636069	26636069	26636069
Uniquely mapped k-mers				19752322	19060018	19577266	20733149
Multi-mapped (duplicated) k-mers				5881935	7056431	7056431	5502922
Completeness %				96.2	98	99.9	98.4
Duplication%				22.9	27	26.4	20.9

## Sheet: SuppT5
Supplementary Table 5: Graph statistics and runtimes for all four crops across three pangenome graph construction pipelines
a) Real-world assemblies
Sorghum				Minigraph-Cactus	PGGB	Minigraph
Graph File Size (Whole Genome, GB)				4.2	4.7	0.92
Graph Size (Basepairs GB)				1.7	1.62	0.92
Number of Nodes				33158682	33235478	469192
Number of Edges				45257196	45682351	651489
Runtime (One Chromosome, hh:mm:ss)				04:49:50 (32 cpus)	01:45:50 (32 cpus)	02:25:19 (32 cpus)
Soybean
Graph File Size (Whole Genome, GB)				4.2	5.1	1.1
Graph Size (Basepairs GB)				1.41	1.21	1.13
Number of Nodes				32704918	33882972	277838
Number of Edges				45529890	48395260	392163
Runtime (One Chromosome, hh:mm:ss)				02:12:51 (32 cpus)	01:04:28 (32 cpus)	01:20:09 (32 cpus)
Rapeseed
Graph File Size (Whole Genome, GB)				5.3	6	1.2
Graph Size (Basepairs GB)				2.22	1.56	1.16
Number of Nodes				38670243	37318485	461538
Number of Edges				52720681	51994497	645562
Runtime (One Chromosome, hh:mm:ss)				01:32:46 (32 cpus)	01:27:26 (32 cpus)	01:31:20 (16 cpus)
Barley
Graph File Size (Whole Genome, GB)				23	25	4.8
Graph Size (Basepairs GB)				6.28	5.3	5.07
Number of Nodes				194875342	192445746	858623
Number of Edges				261852810	261248918	1208970
Runtime (One Chromosome, hh:mm:ss)				09:39:16 (32 cpus)	33:56:05 (16 cpus)	04:45:25 (16 cpus)
b)Simulated assemblies
Sorghum				Minigraph-Cactus	PGGB	Minigraph
Graph File Size (Whole Genome, GB)				0.79	0.83	0.88
Graph Size (Basepairs GB)				0.81	0.85	0.92
Number of Nodes				220406	190186	950
Number of Edges				311499	274452	1310

## Sheet: SuppT6
Supplementary Table 6: Table showing the number of unmapped genes and genome coverage percentages per assembly path across four crop species and three pangenome construction methods.
Sorghum				Minigraph-Cactus		PGGB		Minigraph
				Unmapped gene count	Genome covered (%)	Unmapped gene count	Genome covered (%)	Unmapped gene count	Genome covered (%)
AusTRCF317961				1	95	1	94	103	77
IS19953				4	99	4	99	145	89
IS8525				4	99	4	99	99	92
PI532566				14	98	14	97	319	79
Rio				3	95	3	94	119	78
S369-1				25	99	25	99	203	85
Soybean
SoyW03				1	99	1	99	15	92
SoyL02				0	99	0	99	24	94
SoyL04				2	99	2	99	19	94
SoyC01				1	99	1	99	16	94
SoyC06				0	99	0	99	7	95
SoyC14				1	99	1	99	18	95
Rapeseed
ZS11				47	99	47	99	660	81
Westar				51	99	51	99	863	83
No2127				66	99	66	99	931	80
Quinta				39	99	39	99	810	84
Shengli				77	99	77	99	994	82
Gangan				41	99	41	99	771	83
Barley
Barke				1	99	1	99	49	94
Golden Promise				1	99	1	99	37	96
HOR 7172				1	99	1	99	39	95
Akashinriki				1	99	1	99	49	94
OUN333				1	99	1	99	52	94
HOR 1702				1	99	1	99	50	94

## Sheet: SuppT7
Supplementary Table 7: Data Sources and assemblies used in the study for Rapeseed, Soybean and Barley
Rapeseed	Reference in-text
ZS11	[9]
Westar	[9]
No2127	[9]
Quinta	[9]
Shengli	[9]
Gangan	[9]
Ref: Darmor v2	[29]
Soybean
SoyW03	[28]
SoyL02	[28]
SoyL04	[28]
SoyC01	[28]
SoyC06	[28]
SoyC14	[28]
Ref: Glycine max v4.0	[31]
Barley
Barke	[27]
Golden Promise	[27]
HOR 7172	[27]
Akashinriki	[27]
OUN333	[27]
HOR 1702	[27]
Ref: MorexV3	[30]
